# Supplementary material for: Intakes of Folate, Vitamin B6, and Vitamin B12 in Relation to All-Cause and Cause-Specific Mortality: A National Population-Based Cohort
Source: Nutrients. 2022 May 27;14(11):2253. doi: 10.3390/nu14112253 (PMC9182598; doi:10.3390/nu14112253)
Supplement: Supplementary file 1 [file nutrients-14-02253-s001.zip]

Archive with 1 entries (1 files):
- nutrients-1675045-supplementary.pdf
